# Supplementary material for: Enhancing Long-Read-Based Strain-Aware Metagenome Assembly
Source: Front Genet. 2022 May 13;13:868280. doi: 10.3389/fgene.2022.868280 (PMC9136235; doi:10.3389/fgene.2022.868280)
Supplement: Supplementary file 2 [file Table1.XLSX]

## Sheet: S1-Simulated sequencing data
					High complexity
CAMI_genomeID	Low complexity	SpeciesNames	mANI(%)		High complexity	SpeciesNames	mANI(%)		SpeciesNames	StrainNumber
267608_0seq	GCF_000758265.1	Achromobacter xylosoxidans	91.287		GCF_000758265.1	Achromobacter xylosoxidans	98.4313		Methanosarcina mazei	5
305_16seq	GCF_000967095.2	Achromobacter xylosoxidans	96.7931		GCF_000967095.2	Achromobacter xylosoxidans	98.4313		Methanosarcina barkeri	5
86192_0seq	GCF_000165925.1	Bacillus atrophaeus	95.1923		GCF_000015885.1	Actinobacillus pleuropneumoniae	98.5821		Methanococcus maripaludis	5
258594_0seq	GCF_000155085.1	Clostridium sporogenes	90.0617		GCF_000016685.1	Actinobacillus pleuropneumoniae	98.6574		Xanthomonas albilineans	5
267377_0seq	GCF_000973705.1	Clostridium sporogenes	96.9375		GCF_000020405.1	Actinobacillus pleuropneumoniae	98.6574		Xylella fastidiosa	5
1053692_0seq	GCF_000093145.3	Comamonas testosteroni	96.9375		GCF_000163615.2	Aggregatibacter actinomycetemcomitans	97.5348		Riemerella anatipestifer	4
1038921_0seq	GCF_000168855.1	Comamonas testosteroni	95.1923		GCF_000241025.1	Aggregatibacter actinomycetemcomitans	99.5437		Paenibacillus polymyxa	4
562971_1seq	GCF_000092585.1	Mycoplasma gallisepticum	98.4313		GCF_001191585.1	Aggregatibacter actinomycetemcomitans	99.5437		Alteromonas macleodii	4
652103_0seq	GCF_000286695.1	Mycoplasma gallisepticum	90.0617		GCF_000020585.3	Alteromonas macleodii	98.5069		Pseudomonas chlororaphis	4
1167634_0seq	GCF_000454045.1	Rhodococcus erythropolis	79.8244		GCF_000310085.1	Alteromonas macleodii	99.9888		Arcobacter butzleri	3
1172205_1seq	GCF_000696675.1	Rhodococcus erythropolis	79.9575		GCF_000439555.1	Alteromonas macleodii	98.512		Citrobacter freundii	3
305_4seq	GCF_000147775.2	Sinorhizobium meliloti	96.7931		GCF_000439575.1	Alteromonas macleodii	99.9888		Ralstonia solanacearum	3
402880_0seq	GCF_000304415.1	Sinorhizobium meliloti	88.765		GCF_000011945.1	Anaplasma marginale	98.8784		Aggregatibacter actinomycetemcomitans	3
					GCF_000495495.1	Anaplasma marginale	98.8784		Actinobacillus pleuropneumoniae	3
					GCF_000014025.1	Arcobacter butzleri	97.3556		Rhodococcus erythropolis	3
					GCF_000215345.2	Arcobacter butzleri	97.3347		Mycoplasma gallisepticum	3
					GCF_000284355.1	Arcobacter butzleri	97.3556		Anaplasma marginale	2
					GCF_000165925.1	Bacillus atrophaeus	98.4284		Rhodopseudomonas palustris	2
					GCF_000385965.2	Bacillus atrophaeus	98.4284		Streptococcus thermophilus	2
	SpeciesNames	StrainNumber			GCF_000217835.1	Bacillus coagulans	94.8945		Pseudomonas mendocina	2
	Sinorhizobium meliloti	2			GCF_001039495.1	Bacillus coagulans	94.8945		Chlamydia muridarum	2
	Rhodococcus erythropolis	2			GCF_000408885.1	Bacillus licheniformis	79.0033		Propionibacterium freudenreichii	2
	Mycoplasma gallisepticum	2			GCF_000017885.1	Bacillus pumilus	78.7105		Methanobacterium formicicum	2
	Comamonas testosteroni	2			GCF_000709755.1	Bartonella bacilliformis	99.097		Bifidobacterium bifidum	2
	Clostridium sporogenes	2			GCF_000709775.1	Bartonella bacilliformis	99.097		Clostridium perfringens	2
	Achromobacter xylosoxidans	2			GCF_000273525.1	Bifidobacterium bifidum	98.9725		Comamonas testosteroni	2
	Bacillus atrophaeus	1			GCF_001281345.1	Bifidobacterium bifidum	98.9725		Bacillus atrophaeus	2
					GCF_000006685.1	Chlamydia muridarum	98.9681		Bartonella bacilliformis	2
					GCF_000175535.1	Chlamydia muridarum	98.9681		Achromobacter xylosoxidans	2
					GCF_000521945.1	Citrobacter freundii	93.0731		Xenorhabdus bovienii	2
					GCF_000783995.1	Citrobacter freundii	93.0731		Mannheimia haemolytica	2
					GCF_001037495.1	Citrobacter freundii	87.166		Vibrio nigripulchritudo	2
	Low complexity				GCF_000009685.1	Clostridium perfringens	98.3932		Clostridium sporogenes	2
					GCF_000013285.1	Clostridium perfringens	98.3932		Bacillus coagulans	2
					GCF_000155085.1	Clostridium sporogenes	95.13		Bacillus licheniformis	1
					GCF_000973705.1	Clostridium sporogenes	95.13		Bacillus pumilus	1
					GCF_000093145.3	Comamonas testosteroni	92.7118
					GCF_000168855.1	Comamonas testosteroni	92.7118
					GCF_000376645.1	Mannheimia haemolytica	98.8556
					GCF_000427275.1	Mannheimia haemolytica	98.8556
					GCF_000762265.1	Methanobacterium formicicum	98.5739
					GCF_000953115.1	Methanobacterium formicicum	98.5739
					GCF_000011585.1	Methanococcus maripaludis	96.9337		mANI: max ANI value between the query genome and all other genomes
					GCF_000016125.1	Methanococcus maripaludis	91.5394
					GCF_000017225.1	Methanococcus maripaludis	91.0069
					GCF_000018485.1	Methanococcus maripaludis	91.5394
					GCF_000220645.1	Methanococcus maripaludis	96.9337
					GCF_000969985.1	Methanosarcina barkeri	91.5047
					GCF_000970025.1	Methanosarcina barkeri	99.3674
					GCF_000970065.1	Methanosarcina barkeri	99.3674
					GCF_000970305.1	Methanosarcina barkeri	86.5671
					GCF_001027005.1	Methanosarcina barkeri	99.2787
					GCF_000007065.1	Methanosarcina mazei	98.7948
					GCF_000970165.1	Methanosarcina mazei	99.1706
					GCF_000970185.1	Methanosarcina mazei	98.558
					GCF_000970225.1	Methanosarcina mazei	98.7948
					GCF_000970245.1	Methanosarcina mazei	99.1706
					GCF_000025385.1	Mycoplasma gallisepticum	98.3454
					GCF_000092585.1	Mycoplasma gallisepticum	98.5451
					GCF_000286695.1	Mycoplasma gallisepticum	98.5451
					GCF_000146875.3	Paenibacillus polymyxa	89.8088
					GCF_000237325.1	Paenibacillus polymyxa	94.715
					GCF_000597985.1	Paenibacillus polymyxa	99.7423
					GCF_000785455.1	Paenibacillus polymyxa	99.7423
					GCF_000091725.1	Propionibacterium freudenreichii	98.8892
					GCF_000940845.1	Propionibacterium freudenreichii	98.8892
					GCF_000264555.1	Pseudomonas chlororaphis	98.6695
					GCF_000281915.1	Pseudomonas chlororaphis	95.2952
					GCF_000698865.1	Pseudomonas chlororaphis	98.6695
					GCF_000761195.1	Pseudomonas chlororaphis	97.1546
					GCF_000016565.1	Pseudomonas mendocina	88.2093
					GCF_000204295.1	Pseudomonas mendocina	88.2093
					GCF_000009125.1	Ralstonia solanacearum	91.2865
					GCF_000825805.1	Ralstonia solanacearum	96.9302
					GCF_001373335.1	Ralstonia solanacearum	96.9302
					GCF_000454045.1	Rhodococcus erythropolis	98.6991
					GCF_000696675.1	Rhodococcus erythropolis	98.6991
					GCF_000975175.1	Rhodococcus erythropolis	98.695
					GCF_000177255.2	Rhodopseudomonas palustris	90.0617
					GCF_000195775.1	Rhodopseudomonas palustris	90.0617
					GCF_000183155.1	Riemerella anatipestifer	99.4059
					GCF_000295655.1	Riemerella anatipestifer	99.5598
					GCF_000734055.1	Riemerella anatipestifer	99.5598
					GCF_001051115.1	Riemerella anatipestifer	99.4059
					GCF_000011825.1	Streptococcus thermophilus	98.7377
					GCF_000971665.1	Streptococcus thermophilus	98.7377
					GCF_000723765.1	Vibrio nigripulchritudo	96.8487
					GCF_000801275.2	Vibrio nigripulchritudo	96.8487
					GCF_000087965.2	Xanthomonas albilineans	98.9796
					GCF_000962995.1	Xanthomonas albilineans	98.841
					GCF_000963055.1	Xanthomonas albilineans	99.4047
					GCF_000963065.1	Xanthomonas albilineans	99.4047
					GCF_000963155.1	Xanthomonas albilineans	98.841
					GCF_000027225.1	Xenorhabdus bovienii	94.4108
					GCF_000973125.1	Xenorhabdus bovienii	94.4108
					GCF_000006725.1	Xylella fastidiosa	96.5834
					GCF_000007245.1	Xylella fastidiosa	98.6849
					GCF_000019325.1	Xylella fastidiosa	98.1168
					GCF_000698805.1	Xylella fastidiosa	98.4019
					GCF_000698825.1	Xylella fastidiosa	98.6849

## Sheet: S2-Real sequencing data
		Real sequencing data sets
		Mock community I: natural whey starter culture data.									Mock community II: Microbial 10-plex data.
		Strains	GenBank no	ANI between two strains in the same species (%)							Species Names (No. of strains)	Strain Names	ANI between two strains in the same species (%)
											Bacillus cereus (1)	Bacillus_cereus_ATCC_14579
		Streptococcus thermophilus isolate NWC 1 1	CP029252.1	99.99							Escherichia coli (2)	Escherichia_coli_str_K-12_substr_MG1655	98.5
												Escherichia_coli_W_ATCC_9637
		Streptococcus thermophilus isolate NWC 2 1	CP031021.1								Klebsiella pneumoniae(1)	Klebsiella_pneumoniae_str_ATCC_BAA-2146
											Listeria monocytogenes(1)	Listeria_monocytogenes_str_CFSAN008100
		Lactobacillus delbrueckii subsp.lactis isolate NWC 1 2	CP029250.1	99.24							Neisseria meningitidis(1)	Neisseria_meningitidis_FAM18
											Shigella sonnei(1)	Shigella_sonnei_str_CFSAN030807
		Lactobacillus delbrueckii subsp.lactis isolate NWC 2 2	CP031023.1								Staphylococcus aureus(2)	Staphylococcus_aureus_HPV107	97.5
												Staphylococcus_aureus_subsp_aureus_str_ATCC_25923
		Lactobacillus helveticus isolate NWC 2 4	CP031018.1	98.03
		Lactobacillus helveticus isolate NWC 2 3	CP031016.1
